# Supplementary material for: Prognostic Value of Inflammatory and Nutritional Biomarkers of Immune Checkpoint Inhibitor Treatment for Recurrent or Metastatic Squamous Cell Carcinoma of the Head and Neck
Source: Cancers (Basel). 2023 Mar 28;15(7):2021. doi: 10.3390/cancers15072021 (PMC10093403; doi:10.3390/cancers15072021)
Supplement: Supplementary file 1 [file cancers-15-02021-s001.zip]

Archive with 1 entries (1 files):
- cancers-2287638-supplementary.pdf
